# Supplementary material for: Clinically Relevant Dose of Pemafibrate, a Novel Selective Peroxisome Proliferator-Activated Receptor α Modulator (SPPARMα), Lowers Serum Triglyceride Levels by Targeting Hepatic PPARα in Mice
Source: Biomedicines. 2022 Jul 11;10(7):1667. doi: 10.3390/biomedicines10071667 (PMC9313206; doi:10.3390/biomedicines10071667)
Supplement: Supplementary file 1 [file biomedicines-10-01667-s001.zip]

Archive with 1 entries (1 files):
- biomedicines-1756236-supplementary.pdf
